# Supplementary material for: Gut‐derived Lactobacillus from exceptional responders mitigates chemoradiotherapy‐induced intestinal injury through methionine‐driven epigenetic modulation
Source: Imeta. 2025 May 14;4(3):e70043. doi: 10.1002/imt2.70043 (PMC12130557; doi:10.1002/imt2.70043)
Supplement: Supplementary file 2 — Table S1. The enriched pathways of human feces metagenomics. Table S2. The area under the curve (AUC) of different number of variables using Random Forest. Table S3. The enriched pathways of mice jejunum bulk RNA‐seq. Table S4. Key resources table. Table S5. Baseline characteristics of patients with rectal cancer enrolled in this study. Table S6. Additional detailed inclusion and exclusion criteria. Table S7. Grading of acute chemoradiotherapy‐induced intestinal injury (ACRIII). [file IMT2-4-e70043-s001.xlsx]

## Sheet: S1
Table S1 The enriched pathways of human feces metagenomics.
KEGG pathway name	dia-Mean(%)	dia-Sd(%)	nodia-Mean(%)	nodia-Sd(%)	pvalue	Lower ci	Upper ci	Effectsize	Enriched in Group
Amino sugar and nucleotide sugar metabolism	1.53055	0.309788	1.4327	0.221536	0.03278	-0.0415	0.2306	0.09787	ACRIII
Biosynthesis of nucleotide sugars	1.16732	0.195516	1.09003	0.146902	0.002101	-0.005622	0.1579	0.07731	ACRIII
Other glycan degradation	0.786133	0.350151	0.571994	0.277085	0.02179	0.06717	0.3712	0.2141	ACRIII
Sphingolipid metabolism	0.728395	0.34118	0.529378	0.26152	0.02535	0.04341	0.3405	0.199	ACRIII
beta-Lactam resistance	0.681724	0.186941	0.573931	0.129564	0.005578	0.02246	0.188	0.1078	ACRIII
O-Antigen nucleotide sugar biosynthesis	0.612857	0.135871	0.539883	0.0927033	0.001157	0.01858	0.1289	0.07298	ACRIII
Lysosome	0.591462	0.293781	0.398739	0.247045	0.005578	0.06627	0.3278	0.1928	ACRIII
Exopolysaccharide biosynthesis	0.381435	0.114384	0.322698	0.0918389	0.01942	0.004709	0.1077	0.05875	ACRIII
Glycosaminoglycan degradation	0.327692	0.170924	0.228997	0.140049	0.01416	0.02197	0.1684	0.09869	ACRIII
Streptomycin biosynthesis	0.28145	0.0562856	0.254384	0.0426743	0.005832	-0.0004557	0.04999	0.02706	ACRIII
Parkinson disease	0.280796	0.884639	0.21797	0.662061	0.01661	-0.3132	0.469	0.06284	ACRIII
Glycosphingolipid biosynthesis - globo and isoglobo series	0.261474	0.126102	0.194207	0.0926984	0.01661	0.01388	0.1223	0.06725	ACRIII
Various types of N-glycan biosynthesis	0.202409	0.149756	0.13945	0.132193	0.007579	-0.003529	0.1362	0.06296	ACRIII
Glycosphingolipid biosynthesis - ganglio series	0.168672	0.0959498	0.111466	0.0729945	0.0102	0.01886	0.09583	0.05721	ACRIII
NOD-like receptor signaling pathway	0.113932	0.0318389	0.0955042	0.0233535	0.01063	0.004381	0.03322	0.01843	ACRIII
Glutamatergic synapse	0.088673	0.0126068	0.080016	0.0110154	0.006654	0.002745	0.01427	0.008657	ACRIII
Longevity regulating pathway - multiple species	0.0881493	0.0188609	0.0787753	0.0154875	0.03781	0.0009523	0.01783	0.009372	ACRIII
Phosphatidylinositol signaling system	0.0696809	0.0133683	0.062416	0.00957003	0.01797	0.001667	0.01296	0.007265	ACRIII
Penicillin and cephalosporin biosynthesis	0.0621803	0.025517	0.0472084	0.0227344	0.006369	0.001765	0.02645	0.01497	ACRIII
Protein digestion and absorption	0.0584899	0.0334596	0.0430115	0.0332571	0.04057	-0.001848	0.03212	0.01548	ACRIII
PI3K-Akt signaling pathway	0.0570248	0.0412477	0.0499619	0.0332157	0.0482	-0.009905	0.02594	0.007063	ACRIII
N-Glycan biosynthesis	0.0561527	0.142162	0.0451754	0.112176	0.03781	-0.05021	0.07725	0.01098	ACRIII
Apoptosis	0.0460641	0.0506267	0.0302163	0.0404179	0.008991	-0.006358	0.03908	0.01585	ACRIII
Zeatin biosynthesis	0.0387049	0.0104142	0.033595	0.00977304	0.03162	0.0002649	0.01021	0.00511	ACRIII
Glycosphingolipid biosynthesis - lacto and neolacto series	0.0381675	0.144146	0.029731	0.113401	0.009379	-0.05479	0.08062	0.008438	ACRIII
Retrograde endocannabinoid signaling	0.0360798	0.0352025	0.0254874	0.0228666	0.006095	-0.003067	0.02691	0.01059	ACRIII
Meiosis - yeast	0.0346604	0.0379569	0.0273114	0.02971	0.03917	-0.009106	0.02673	0.007347	ACRIII
Biosynthesis of various antibiotics	0.0260675	0.0128202	0.0207263	0.00602467	0.04502	0.0004068	0.01004	0.00534	ACRIII
Autophagy - animal	0.0170722	0.0518963	0.0126114	0.0381495	0.04057	-0.01867	0.02748	0.00446	ACRIII
Phagosome	0.0155768	0.0520579	0.0115828	0.0398682	0.02939	-0.01923	0.02864	0.003994	ACRIII
Plant hormone signal transduction	0.0107942	0.00622761	0.00635	0.00429601	0.005578	0.001609	0.006927	0.004444	ACRIII
Steroid hormone biosynthesis	0.00934071	0.00783403	0.00643538	0.00750346	0.02631	-0.0008793	0.00679	0.002905	ACRIII
mRNA surveillance pathway	0.00920234	0.0146408	0.00698744	0.0122841	0.03781	-0.004321	0.009593	0.002215	ACRIII
cAMP signaling pathway	0.00870277	0.0238127	0.00625465	0.0186266	0.02939	-0.008617	0.01457	0.002448	ACRIII
Rheumatoid arthritis	0.00862391	0.00814955	0.00605908	0.00761243	0.01534	-0.001209	0.006225	0.002565	ACRIII
Ras signaling pathway	0.0085913	0.0218604	0.00627159	0.0181187	0.0482	-0.007873	0.0125	0.002321	ACRIII
MAPK signaling pathway	0.00750707	0.0284215	0.00555813	0.0219174	0.03278	-0.01056	0.01441	0.001948	ACRIII
Sphingolipid signaling pathway	0.00636002	0.0134182	0.00393285	0.0100238	0.03162	-0.003448	0.008365	0.002427	ACRIII
Glycosaminoglycan biosynthesis - chondroitin sulfate / dermatan sulfate	0.00632444	0.0075389	0.00277406	0.00272768	0.02097	0.0009336	0.006307	0.00355	ACRIII
Fc gamma R-mediated phagocytosis	0.00505802	0.0108322	0.00307064	0.00819406	0.0136	-0.002807	0.00677	0.001988	ACRIII
Neurotrophin signaling pathway	0.00483278	0.0170258	0.00319327	0.0125591	0.03522	-0.005514	0.009379	0.001639	ACRIII
GnRH signaling pathway	0.00458292	0.00897224	0.00264444	0.00661257	0.009379	-0.001731	0.006343	0.001939	ACRIII
Parathyroid hormone synthesis secretion and action	0.00448137	0.00779123	0.00266614	0.00574542	0.0136	-0.001422	0.005552	0.001816	ACRIII
Pancreatic cancer	0.00361489	0.00556246	0.00198644	0.00388219	0.007912	-0.0007272	0.003913	0.001628	ACRIII
Cholinergic synapse	0.00301189	0.0107629	0.00203304	0.00789839	0.02349	-0.003507	0.005692	0.0009788	ACRIII
Endocrine resistance	0.00292302	0.0102496	0.00220229	0.00739051	0.04056	-0.00337	0.005157	0.0007208	ACRIII
Relaxin signaling pathway	0.002774	0.00824223	0.00170814	0.00581867	0.04201	-0.002427	0.004902	0.001066	ACRIII
Growth hormone synthesis secretion and action	0.00256795	0.00878192	0.0016578	0.00624282	0.02927	-0.002645	0.004925	0.0009102	ACRIII
EGFR tyrosine kinase inhibitor resistance	0.00218808	0.00628789	0.00133164	0.00422378	0.03276	-0.001689	0.003614	0.0008566	ACRIII
Complement and coagulation cascades	0.00156833	0.00660205	0.00120718	0.00481326	0.03329	-0.002528	0.00325	0.0003612	ACRIII
Microbial metabolism in diverse environments	3.65719	0.699216	3.97061	0.653367	0.02535	-0.6458	0.009859	-0.3135	non-ACRIII
ABC transporters	2.20819	0.569032	2.54078	0.607567	0.02535	-0.6229	-0.007875	-0.3327	non-ACRIII
Quorum sensing	1.38664	0.260708	1.49956	0.293686	0.02939	-0.2522	0.01781	-0.1129	non-ACRIII
Purine metabolism	1.19646	0.15901	1.26247	0.128204	0.01534	-0.1402	0.001522	-0.0661	non-ACRIII
Cysteine and methionine metabolism	0.857303	0.148753	0.909038	0.125158	0.01534	-0.1223	0.01809	-0.05173	non-ACRIII
Pyruvate metabolism	0.804175	0.123651	0.862136	0.127023	0.03917	-0.1216	0.001203	-0.05797	non-ACRIII
Glycine serine and threonine metabolism	0.638928	0.108752	0.677921	0.0965181	0.01155	-0.08801	0.009414	-0.03899	non-ACRIII
Pentose phosphate pathway	0.612702	0.131997	0.664009	0.127384	0.03781	-0.1162	0.009834	-0.05131	non-ACRIII
Glycerophospholipid metabolism	0.496837	0.0845165	0.527349	0.0807998	0.03162	-0.07271	0.01206	-0.03051	non-ACRIII
Propanoate metabolism	0.405646	0.0709275	0.452317	0.0834359	0.01661	-0.08451	-0.006208	-0.04668	non-ACRIII
Phosphotransferase system (PTS)	0.385491	0.245454	0.517581	0.208372	0.009379	-0.2425	-0.01389	-0.1321	non-ACRIII
Pantothenate and CoA biosynthesis	0.360029	0.0672917	0.384845	0.0603729	0.007259	-0.05756	0.006889	-0.02482	non-ACRIII
Arginine biosynthesis	0.359961	0.0744179	0.387888	0.0690357	0.04987	-0.06359	0.005388	-0.02794	non-ACRIII
Arginine and proline metabolism	0.3172	0.0571871	0.355014	0.0629424	0.003079	-0.06876	-0.00685	-0.03782	non-ACRIII
Selenocompound metabolism	0.306648	0.0522004	0.338183	0.0540072	0.003542	-0.05813	-0.005661	-0.03152	non-ACRIII
Valine leucine and isoleucine biosynthesis	0.236054	0.070297	0.262934	0.0606154	0.02351	-0.05898	0.005522	-0.02687	non-ACRIII
Fatty acid degradation	0.202237	0.0519129	0.228306	0.0478925	0.001906	-0.04896	0.001429	-0.02608	non-ACRIII
Phenylalanine metabolism	0.182418	0.0537757	0.230714	0.074879	0.008991	-0.08099	-0.01545	-0.04829	non-ACRIII
Degradation of aromatic compounds	0.166993	0.0522284	0.194165	0.059994	0.0273	-0.05608	0.0008543	-0.02716	non-ACRIII
Glutathione metabolism	0.165621	0.0535472	0.202993	0.0675071	0.04987	-0.06805	-0.005921	-0.03738	non-ACRIII
Monobactam biosynthesis	0.154959	0.0326276	0.169442	0.0244296	0.02535	-0.02876	7.536e-05	-0.01448	non-ACRIII
Tyrosine metabolism	0.154554	0.0390826	0.18087	0.0458156	0.008618	-0.04747	-0.005908	-0.02632	non-ACRIII
beta-Alanine metabolism	0.0954486	0.0266947	0.118634	0.0340532	0.006654	-0.03901	-0.008273	-0.02319	non-ACRIII
Chloroalkane and chloroalkene degradation	0.0746692	0.0213631	0.0902879	0.0290617	0.008618	-0.02917	-0.002256	-0.01562	non-ACRIII
Naphthalene degradation	0.0480771	0.0149261	0.0603712	0.0202955	0.00371	-0.02074	-0.003576	-0.01229	non-ACRIII
Metabolism of xenobiotics by cytochrome P450	0.0424594	0.0154955	0.0553824	0.0199699	0.00371	-0.02173	-0.004375	-0.01292	non-ACRIII
Aminobenzoate degradation	0.0365309	0.0227974	0.0454585	0.0227868	0.04057	-0.02002	0.002354	-0.008925	non-ACRIII
Nitrotoluene degradation	0.03631	0.0271396	0.0506504	0.0276634	0.02018	-0.02835	0.0006006	-0.01434	non-ACRIII
Drug metabolism - cytochrome P450	0.0344827	0.0166794	0.0444849	0.0208963	0.0365	-0.01902	0.0004291	-0.01	non-ACRIII
Alcoholic liver disease	0.0255202	0.0281086	0.0292011	0.0195221	0.04057	-0.01449	0.008917	-0.003682	non-ACRIII
Fat digestion and absorption	0.016303	0.0104698	0.021185	0.0092565	0.006654	-0.009647	0.0003143	-0.004881	non-ACRIII
Styrene degradation	0.0161289	0.00936279	0.0267844	0.0262714	0.03049	-0.02275	-0.001482	-0.01066	non-ACRIII
Renal cell carcinoma	0.0114872	0.0112602	0.0154706	0.0105592	0.04987	-0.009474	0.001603	-0.003983	non-ACRIII
African trypanosomiasis	0.00900141	0.0050544	0.0148691	0.00695773	0.0004022	-0.008813	-0.002747	-0.005867	non-ACRIII
Toluene degradation	0.00595577	0.00830762	0.00963723	0.00858606	0.02939	-0.007892	0.0007746	-0.003681	non-ACRIII
Chagas disease	0.0047308	0.00725967	0.00909121	0.00806393	0.007579	-0.00813	-0.000516	-0.004361	non-ACRIII
KEGG, Kyoto Encyclopedia of Genes and Genomes

## Sheet: S2
Table S2 The area under the curve (AUC) of different number of variables using Random Forest.
Variable numbers	AUC
1	0.531385
2	0.707792
3	0.747294
4	0.744589
5	0.755411
6	0.756494
7	0.768398
8	0.786797
9	0.781385
10	0.789502
11	0.814394
12	0.843074
13	0.833333
14	0.852814
15	0.853896
16	0.820346
17	0.827922
18	0.818723
19	0.820346
20	0.835498
21	0.807359
22	0.8171
23	0.8171
24	0.827922
25	0.808442
26	0.798701
27	0.82684
28	0.805195
29	0.824675
30	0.806277
31	0.814935
32	0.825758
33	0.825758
34	0.839827
35	0.839827
36	0.817641
37	0.840909
38	0.837662
39	0.834416
40	0.828463
41	0.819264
42	0.822511
43	0.839827
44	0.840909
45	0.823593
46	0.827922
47	0.809524
48	0.816017
49	0.814394
50	0.816017
51	0.815476
64	0.760281
80	0.760823
100	0.791126
132	0.72619
189	0.728896
270	0.695887
386	0.633117
551	0.642857
787	0.587662
1125	0.544372
1607	0.534632
2295	0.53842
3279	0.572511
4684	0.525974

## Sheet: S3
Table S3 The enriched pathways of mice jejunum bulk RNA-seq.
Ggroup	Number of DEGs	Description	p adjust	Second Category
Control vs RCT	55	Transcriptional misregulation in cancer	1.42105e-17	Cancer: overview
Control vs RCT	47	Dilated cardiomyopathy (DCM)	3.94346e-21	Cardiovascular disease
Control vs RCT	49	Viral myocarditis	5.8297e-17	Cardiovascular disease
Control vs RCT	49	Allograft rejection	8.59532e-22	Immune disease
Control vs RCT	48	Asthma	2.31536e-24	Immune disease
Control vs RCT	49	Autoimmune thyroid disease	5.22339e-21	Immune disease
Control vs RCT	49	Primary immunodeficiency	8.25398e-27	Immune disease
Control vs RCT	54	Calcium signaling pathway	1.79826e-19	Signal transduction
Control vs RCT	17	Cell adhesion molecules (CAMs)	0.00659558	Signaling molecules and interaction
Control vs RCT	54	Rheumatoid arthritis	2.24688e-24	Immune disease
Control vs RCT	35	Cytokine-cytokine receptor interaction	1.9672e-13	Signaling molecules and interaction
Control vs RCT	12	Arachidonic acid metabolism	0.000171817	Lipid metabolism
Control vs RCT	21	Neuroactive ligand-receptor interaction	0.00155753	Signaling molecules and interaction
Control vs RCT	5	Nitrogen metabolism	0.00202548	Energy metabolism
Control vs RCT	9	ECM-receptor interaction	0.00258418	Signaling molecules and interaction
Control vs RCT	7	Linoleic acid metabolism	0.00769759	Lipid metabolism
Control vs RCT	11	Inflammatory mediator regulation of TRP channels	0.00773444	Sensory system
Control vs RCT	12	Serotonergic synapse	0.00850054	Nervous system
Control vs RCT	6	Ether lipid metabolism	0.0108222	Lipid metabolism
Control vs RCT	53	Systemic lupus erythematosus	1.05829e-17	Immune disease
Control vs RCT	4	Proximal tubule bicarbonate reclamation	0.016435	Excretory system
Control vs RCT	4	alpha-Linolenic acid metabolism	0.0206042	Lipid metabolism
Control vs RCT	4	Maturity onset diabetes of the young	0.0283051	Endocrine and metabolic disease
Control vs RCT	4	Glycosphingolipid biosynthesis - lacto and neolacto series	0.0375945	Glycan biosynthesis and metabolism
Control vs RCT	4	Circadian rhythm	0.0375945	Environmental adaptation
Control vs RCT	51	B cell receptor signaling pathway	7.54931e-29	Immune system
Control vs RCT	18	Chemokine signaling pathway	9.00178e-05	Immune system
Control vs RCT	17	Complement and coagulation cascades	3.02123e-09	Immune system
Control vs RCT	51	Fc epsilon RI signaling pathway	1.54643e-30	Immune system
Control vs RCT	51	Fc gamma R-mediated phagocytosis	5.02165e-26	Immune system
Control vs RCT	58	NF-kappa B signaling pathway	5.70504e-27	Signal transduction
Control vs RCT	46	Phospholipase D signaling pathway	1.79516e-20	Signal transduction
Control vs RCT	61	PI3K-Akt signaling pathway	2.06508e-13	Signal transduction
Control vs RCT	7	VEGF signaling pathway	0.0109383	Signal transduction
Control vs RCT	15	Viral protein interaction with cytokine and cytokine receptor	1.3033e-07	Signaling molecules and interaction
Control vs RCT	55	Phagosome	8.92848e-19	Transport and catabolism
Control vs RCT	62	Hematopoietic cell lineage	4.27566e-40	Immune system
Control vs RCT	54	Intestinal immune network for IgA production	8.02376e-29	Immune system
Control vs RCT	49	Natural killer cell mediated cytotoxicity	1.28143e-25	Immune system
Control vs RCT	49	Pathogenic Escherichia coli infection	1.74997e-06	Infectious disease: bacterial
Control vs RCT	59	Staphylococcus aureus infection	2.47143e-26	Infectious disease: bacterial
Control vs RCT	57	Tuberculosis	4.00468e-25	Infectious disease: bacterial
Control vs RCT	49	African trypanosomiasis	5.4435e-32	Infectious disease: parasitic
Control vs RCT	48	Amoebiasis	2.08086e-23	Infectious disease: parasitic
Control vs RCT	53	Leishmaniasis	3.13558e-30	Infectious disease: parasitic
Control vs RCT	10	Toxoplasmosis	0.0400366	Infectious disease: parasitic
Control vs RCT	59	Epstein-Barr virus infection	2.18301e-15	Infectious disease: viral
RCT vs DY801	66	Allograft rejection	2.42431e-37	Immune disease
RCT vs DY801	60	Asthma	3.99757e-36	Immune disease
RCT vs DY801	68	Autoimmune thyroid disease	6.19619e-38	Immune disease
RCT vs DY801	70	Primary immunodeficiency	1.33492e-48	Immune disease
RCT vs DY801	69	Rheumatoid arthritis	5.82021e-38	Immune disease
RCT vs DY801	63	Systemic lupus erythematosus	4.56583e-25	Immune disease
RCT vs DY801	65	B cell receptor signaling pathway	7.37405e-44	Immune system
RCT vs DY801	22	Chemokine signaling pathway	2.98894e-07	Immune system
RCT vs DY801	8	Complement and coagulation cascades	0.0173789	Immune system
RCT vs DY801	57	Fc epsilon RI signaling pathway	1.69111e-37	Immune system
RCT vs DY801	61	Fc gamma R-mediated phagocytosis	6.5388e-36	Immune system
RCT vs DY801	66	Hematopoietic cell lineage	4.60331e-45	Immune system
RCT vs DY801	69	Intestinal immune network for IgA production	3.9698e-44	Immune system
RCT vs DY801	70	Natural killer cell mediated cytotoxicity	7.66504e-47	Immune system
RCT vs DY801	63	Pathogenic Escherichia coli infection	9.20107e-13	Infectious disease: bacterial
RCT vs DY801	68	Staphylococcus aureus infection	1.58717e-34	Infectious disease: bacterial
RCT vs DY801	69	NF-kappa B signaling pathway	2.62509e-37	Signal transduction
RCT vs DY801	66	Tuberculosis	3.66849e-33	Infectious disease: bacterial
RCT vs DY801	57	African trypanosomiasis	9.62759e-42	Infectious disease: parasitic
RCT vs DY801	70	Viral myocarditis	1.06504e-33	Cardiovascular disease
RCT vs DY801	56	Amoebiasis	6.19283e-31	Infectious disease: parasitic
RCT vs DY801	55	Phospholipase D signaling pathway	2.1244e-28	Signal transduction
RCT vs DY801	67	Phagosome	7.97398e-28	Transport and catabolism
RCT vs DY801	67	Transcriptional misregulation in cancer	3.07984e-26	Cancer: overview
RCT vs DY801	51	Dilated cardiomyopathy (DCM)	1.12105e-24	Cardiovascular disease
RCT vs DY801	60	Calcium signaling pathway	4.66705e-24	Signal transduction
RCT vs DY801	62	Leishmaniasis	6.08311e-40	Infectious disease: parasitic
RCT vs DY801	65	PI3K-Akt signaling pathway	1.49608e-15	Signal transduction
RCT vs DY801	34	Cell adhesion molecules (CAMs)	6.05364e-13	Signaling molecules and interaction
RCT vs DY801	30	T cell receptor signaling pathway	7.70206e-13	Immune system
RCT vs DY801	27	Th1 and Th2 cell differentiation	2.01037e-12	Immune system
RCT vs DY801	32	Cytokine-cytokine receptor interaction	2.77888e-11	Signaling molecules and interaction
RCT vs DY801	27	Th17 cell differentiation	3.84239e-10	Immune system
RCT vs DY801	24	Leukocyte transendothelial migration	1.54796e-09	Immune system
RCT vs DY801	11	Toxoplasmosis	0.0139214	Infectious disease: parasitic
RCT vs DY801	20	Jak-STAT signaling pathway	5.15394e-07	Signal transduction
RCT vs DY801	18	Inflammatory bowel disease (IBD)	6.01163e-07	Immune disease
RCT vs DY801	20	PD-L1 expression and PD-1 checkpoint pathway in cancer	7.40913e-07	Cancer: overview
RCT vs DY801	14	Viral protein interaction with cytokine and cytokine receptor	7.84785e-07	Signaling molecules and interaction
RCT vs DY801	16	Malaria	9.95065e-06	Infectious disease: parasitic
RCT vs DY801	15	Osteoclast differentiation	1.12474e-05	Development and regeneration
RCT vs DY801	29	Human T-cell leukemia virus 1 infection	1.47591e-05	Infectious disease: viral
RCT vs DY801	16	Graft-versus-host disease	7.08005e-05	Immune disease
RCT vs DY801	17	Type I diabetes mellitus	0.000181409	Endocrine and metabolic disease
RCT vs DY801	7	Alanine, aspartate and glutamate metabolism	0.00141292	Amino acid metabolism
RCT vs DY801	6	Carbohydrate digestion and absorption	0.0088496	Digestive system
RCT vs DY801	6	Tryptophan metabolism	0.00942434	Amino acid metabolism
RCT vs DY801	16	Antigen processing and presentation	0.0114662	Immune system
RCT vs DY801	70	Epstein-Barr virus infection	2.15947e-22	Infectious disease: viral
RCT vs DY801	6	Regulation of lipolysis in adipocytes	0.0199501	Endocrine system
RCT vs DY801	18	Ras signaling pathway	0.0263208	Signal transduction
RCT vs DY801	16	Yersinia infection	0.0263378	Infectious disease: bacterial
RCT vs DY801	19	Rap1 signaling pathway	0.0351777	Signal transduction
RCT vs DY801	12	Chagas disease (American trypanosomiasis)	0.0355468	Infectious disease: parasitic
RCT vs DY801	16	Measles	0.0376764	Infectious disease: viral
RCT vs DY801	6	VEGF signaling pathway	0.0381098	Signal transduction
RCT vs DY801	8	PPAR signaling pathway	0.0496923	Endocrine system

## Sheet: S4
Table S4 Key resources table.
	SOURCE	IDENTIFIER
Antibodies
Anti-Cytokeratin 18 antibody	Proteintech	Cat# 10830-1-A; RRID: AB_2133164
Goat Anti-Rabbit IgG H&L (Alexa Fluor® 594)	Abcam	Cat# ab150080; RRID: AB_2650602
CD45 (D3F8Q) Rabbit mAb	Cell Signaling Technology	Cat# 70257; RRID: AB_2799780
Anti-ROR gamma antibody	Abcam	Cat# ab207082; RRID: AB_2889310
PerCP-Cy5.5 Mouse Lineage Antibody Cocktail, with Isotype Control	BD Pharmingen	Cat# 561317; RRID: AB_10612020
PE-Cy7 Rat Anti-Mouse CD127(SB/199)	BD Pharmingen	Cat# 560733; RRID: AB_1727424
ANTI-MO KLRG1 2F1 APC	Thermo Fisher	Cat# 17-5893-81; RRID: AB_469468
ANTI-MO CD117 2B8 PE	Thermo Fisher	Cat# 12-1171-82; RRID: AB_465813
BV421 Rat Anti-Mouse CD196 (CCR6)	BD Pharmingen	Cat# 564736; RRID: AB_2738926
Tri-Methyl-Histone H3 (Lys79) (E8B3M) Rabbit mAb	Cell Signaling Technology	Cat#74073; RRID: AB_2799849
Tri-Methyl-Histone H3 (Lys27) (C36B11) Rabbit mAb	Cell Signaling Technology	Cat#9733; RRID: AB_2616029
Tri-Methyl-Histone H3 (Lys4) (C42D8) Rabbit mAb	Cell Signaling Technology	Cat#9751; RRID: AB_2616028
Di-Methyl-Histone H3 (Lys4) (C64G9) Rabbit mAb	Cell Signaling Technology	Cat#9725; RRID: AB_10205451
Di-Methyl-Histone H3 (Lys9) (D85B4) XP® Rabbit mAb	Cell Signaling Technology	Cat#4658; RRID: AB_10544405
Di-Methyl-Histone H3 (Lys27) (D18C8) XP® Rabbit mAb	Cell Signaling Technology	Cat#9728; RRID: AB_1281338
Di-Methyl-Histone H3 (Lys36) (C75H12) Rabbit mAb	Cell Signaling Technology	Cat#2901; RRID: AB_1030983
Histone H3 (D1H2) XP® Rabbit mAb	Cell Signaling Technology	Cat#4499; RRID: AB_10544537
LAT1/SLC7A5 Rabbit pAb	Abclonal	Cat#A2833; RRID: AB_2764663
SNAT2/SLC38A2 Polyclonal antibody	Proteintech	Cat# 25928-1-AP; RRID: AB_3085830
SLC43A2 Antibody	Novus	Cat# NBP1-82706; RRID: AB_11035277
Anti- MAT2A antibody	Novus	Cat#NB110-94158; RRID: AB_2141352
MAT2B antibody	Proteintech	Cat#15952-1-AP; RRID: AB_10637268
β-actin antibody	Cell Signaling Technology	Cat#4967; RRID: AB_330288
Bacterial and virus strains
Limosilactobacillus fermentum A12J2	this manuscript	N/A
Limosilactobacillus fermentum CYQ09	this manuscript	N/A
Limosilactobacillus fermentum	ATCC	14931
Lactobacillus reuteri C2Y4	this manuscript	N/A
Lactobacillus reuteri	CICC	6132
Ligilactobacillus salivarius B1M3	this manuscript	N/A
Ligilactobacillus salivarius DY802	this manuscript	N/A
Ligilactobacillus salivarius	ATCC	11741
Lactobacillus plantarum B7J1	this manuscript	N/A
Lactobacillus plantarum A12J1	this manuscript	N/A
Lactobacillus plantarum	ATCC	8014
Lacticaseibacillus rhamnosus A1T1	this manuscript	N/A
Lacticaseibacillus rhamnosus A1T2	this manuscript	N/A
Lacticaseibacillus rhamnosus DY801	this manuscript	N/A
Lacticaseibacillus rhamnosus	ATCC	53103
Akkermansia muciniphila	DSM	22959
Lacticaseibacillus rhamnosus DY801-△metB	this manuscript	N/A
Plasmid
p-LCNICK	Addgene	Cat# 84653; RRID: Addgene_84653
pRP[shRNA]-Puro-U6>mSlc43a2[shRNA#1]	this manuscript	N/A
pRP[shRNA]-Puro-U6>mSlc43a2[shRNA#2]	this manuscript	N/A
pRP[shRNA]-Puro-U6>mSlc43a2[shRNA#3]	this manuscript	N/A
pRP[shRNA]-Puro-U6>mMat2b[shRNA#1]	this manuscript	N/A
pRP[shRNA]-Puro-U6>mMat2b[shRNA#2]	this manuscript	N/A
pRP[shRNA]-Puro-U6>mMat2b[shRNA#3]	this manuscript	N/A
Chemicals, peptides, and recombinant proteins
4 KD FITC-labeled Dextran	Sigma	46944
5-Fluorouracil	MedChemExpress	HY-90006
DMEM/F-12 medium	Gibco	11320033
Fetal bovine serum (FBS)	Gibco	A5670701
Phosphate buffered saline (PBS)	Gibco	10010023
Pen-Strep antibiotic	Gibco	15070063
MRS Broth medium	Guangzhou Huankai	27312
BHI Broth medium	Guangzhou Huankai	24053
Mucin	Shanghai Yuanye	S12066
L-glutamine	MedChemExpress	HY-N0390
EGF Protein, Mouse	MedChemExpress	HY-P7067
Insulin Protein, Human	MedChemExpress	HY-P73243
Triton X-100	Sigma	93443
Bovine serum albumin	Sigma	V900933
DAPI	MedChemExpress	HY-D1738
Pepsin	Sigma	P6887
Bile salt	Sigma	B3426
CCK-8	Dojindo	CK04
Comet assay kit	Keygen	KGA1302-100
50 × TAE buffer	Keygen	KGF3202-100
PI staining solution	Keygen	KGA1813-10
Crystal Violet	Sigma	C0775
Tetracycline	Sigma	58346-M
Streptomycin	Sigma	85886
Gentamicin	Sigma	G1914
Vancomycin	Sigma	SBR00001
Cefoperazone	Aladdin	C129902
Amoxicillin	Aladdin	A422942
Meropenem	Aladdin	M427157
Metronidazole	Aladdin	M432726
Sulfasalazine	Sigma	PHR3243
Loperamide	Sigma	PHR1162
Ampicillin	Sigma	171254
Ciprofloxacin hydrochloride	Sigma	1134335
Metronidazole	Sigma	M3761
Kanamycin	Sigma	E004000
Glycine	Sigma	G8790
Ethylenediaminetetraacetic acid (EDTA)	Sigma	E6758
Methionine	Sigma	M9625
Homocysteine	Shanghai Yuanye	B77233
Methanol	Sigma	34860
Acetonitrile	Sigma	34851
Formic acid	Sigma	5.33002
GSK-805	MedChemExpress	HY-12776
SAM	Shanghai Yuanye	B25843
SAH	Shanghai Yuanye	B27630
Cycloleucine (cLeu)	MedChemExpress	HY-30008
RPMI-1640 medium	Gibco	11875093
IL-7 Protein, Human	MedChemExpress	HY-P70755
IL-2 Protein, Human	MedChemExpress	HY-P7037B
SCF Protein, Human	MedChemExpress	HY-P70781
TRIzol	Takara	T9108
PageRuler™ Prestained Protein Ladder	Thermo Fisher	26616
Tanon™ Femto-sig ECL Western Blotting Substrate	Tanon	6575
Opti-MEM medium	Gibco	31985070
Puromycin	MedChemExpress	HY-B1743
Critical commercial assays
Stool DNA Isolation Kit (Magnetic Beads)	TIANGEN	DP712-02
Mouse IL-1β ELISA kit	Abcam	ab197742
Mouse IL-6 ELISA kit	Abcam	ab222503
Mouse IL-10 ELISA kit	Abcam	ab255729
Mouse TNF-α ELISA kit	Abcam	ab208348
Mouse TGF-β ELISA kit	Abcam	ab119557
Mouse IL-17 ELISA kit	Abcam	ab100702
Mouse IL-22 ELISA kit	Abcam	ab223857
Human IL-17A ELISA kit	Abcam	ab100556
Phanta Max Super-Fidelity DNA Polymerase	Vazyme	P505
ClonExpress® MultiS One Step Cloning Kit	Vazyme	C113
MAX Efficiency™ DH10B Competent Cells	Thermo Fisher	18297010
FastPure Bacteria DNA Isolation Mini Kit	Vazyme	DC103
2 × Taq Master Mix	Vazyme	P111
NE-PER™ Nuclear and Cytoplasmic Extraction Reagents kit	Thermo Fisher	78833
Hyperactive Universal CUT&Tag Assay Kit	Vazyme	TD904
VAHTS DNA Clean Beads	Vazyme	N411
HiScript Q RT SuperMix for qPCR (+gDNA wiper)	Vazyme	R123-01
Taq Pro Universal SYBR qPCR Master Mix	Vazyme	Q712-02
Experimental models: Organisms/strains
C57BL/6 mice	Experimental Animal Center of Southern Medical University	N/A
Software and algorithms
GraphPad Prism	GraphPad	https://www.graphpad.com/
		scientificsoftware/prism/
Majorbio Cloud Platform	Majorbio Bio-Pharm Technology Co., Ltd	https://www.majorbio.com
Fastp v0.20.0	Github	https://github.com/OpenGene/fastp
BWA v0.7.17	Github	https://bio-bwa.sourceforge.net
MEGAHIT version 1.1.2	Github	https://github.com/voutcn/megahit
Prodigal v2.6.3	Doug Hyatt, et al.	https://compbio.ornl.gov/prodigal/
CD-HIT v4.7	weizhongli-lab	http://weizhongli-lab.org/cd-hit/
SOAPaligner v2.21	Github	http://github.com/ShujiaHuang/SOAPaligner
DIAMOND v2.0.13	Github	http://ab.inf.uni-tuebingen.de/software/diamond/
Guppy v3.2.6	Oxford Nanopore Technologies	https://nanoporetech.com/support
Canu v1.5	Koren S et al.	https://canu.readthedocs.io/en/latest/
Racon v3.4.3	Github	https://gitcode.com/gh_mirrors/rac/racon
Circlator v1.5.5	Github	https://github.com/sanger-pathogens/circlator
Pilon v1.22	Github	https://github.com/broadinstitute/pilon/releases/tag/v1.22
R	R Development Core Team	https://cran.r-project.org/
R package - randomForest v4.6.7	Bioconductor	https://cran.at.r-project.org/src/contrib/Archive/randomForest/randomForest_4.6-7.tar.gz
R package - clusterProfiler v4.1.1	Bioconductor	https://bioconductor.org/packages/release/bioc/html/clusterProfiler
R package - GSVA 1.52.5	Bioconductor	https://www.bioconductor.org/packages/devel/bioc/vignettes/GSVA/inst/doc/GSVA
Image J	Image J	https://imagej.nih.gov/ij/
CASP v1.2.3	CASP	https://casplab.com/index.php
CHOPCHOP	Labun, K. et al.	http://chopchop.cbu.uib.no/
Prokka v1.3	Torsten Seemann	http://www.vicbioinformatics.com/software.prokka.shtml
ClusterProfiler	Yu Guangchuang	https://bioconductor.org/packages/release/bioc/html/clusterProfiler.html
Trimmomatic v0.33	Bolger AM	http://www.usadellab.org/cms/index.php?page=trimmomatic
USEARCH v10	Edgar RC	https://www.drive5.com/usearch/
UCHIME v8.1	Edgar RC	https://www.drive5.com/usearch/manual/uchime_algo.html
QIIME2 v2020.6	Rob Knight	https://qiime2.org/
SILVA database v138	DSMZ and MPI-MM	https://www.arb-silva.de/
Oligonucleotides (5’-3’)
GCTCGTGTCGTGAGATGTT	this manuscript	Bacteria 16S ribosomal RNA, qPCR, forward
TGTAGCCCAGGTCATAAGG	this manuscript	Bacteria 16S ribosomal RNA, qPCR, reverse
GAGGCAGCAGTAGGGAATCTTC	this manuscript	Lactobacillus genus, qPCR, forward
GGCCAGTTACTACCTCTATCCTTCTTC	this manuscript	Lactobacillus genus, qPCR, reverse
TTCATCTGGCGAATTGCTTC	this manuscript	L. fermentum pecies, qPCR, forward
ACGGTTCATTGACAACGACT	this manuscript	L.fermentum species, qPCR, reverse
GGACAGGTAGAAAGTCAAACGA	this manuscript	L. rhamnosus species, qPCR, forward
GCTGACCGTAAACGCAATCTTAG	this manuscript	L. rhamnosus species, qPCR, reverse
AGGTGATGATACGTAGCCGAA	this manuscript	L. salivarius species, qPCR, forward
GAATGAACAGTTACTCTCACTCGTG	this manuscript	L. salivarius species, qPCR, reverse
CTTTTTCTAAACTAGGGCCCTGCTCGGCCGGTTTTTGAAG	this manuscript	metB, CRISPR-Cas9, cloning upstream homology arm, forward
AAAAGTGAGGTCAATGATTCCGGCCGCTCATAGTCTGC	this manuscript	metB, CRISPR-Cas9, cloning upstream homology arm, reverse
GCAGACTATGAGCGGCCGGAATCATTGACCTCACTTTT	this manuscript	metB, CRISPR-Cas9, cloning downstream homology arm, forward
TGCTTTTTTTCCCATGTTGTGGGAATCGCAGTCTAACAGCTAA	this manuscript	metB, CRISPR-Cas9, cloning downstream homology arm, revers
CCACAACATGGGAAAAAAAGCA	this manuscript	metB, CRISPR-Cas9, cloning sgRNA and sgRNA scaffold, forward
AGGATGATATCACCTCTAGAGAGAGCTGGTTATTGCAACGGGGGTTTTAGAGCTAGAAATA	this manuscript	metB, CRISPR-Cas9, cloning sgRNA and sgRNA scaffold, reverse
TGAGCGAGACGAAATAC	this manuscript	metB, CRISPR-Cas9, select positive recon (Kana+), forward
GACTAAACTGGCTGACG	this manuscript	metB, CRISPR-Cas9, select positive recon (Kana+), reverse
GCAGTTACCTTCCCAGGAATA	this manuscript	SLC43A2, shRNA-1
GCCCTCTATACCTCCATCTTT	this manuscript	SLC43A2, shRNA-2
GCATGACGTTCACTTCGTTAA	this manuscript	SLC43A2, shRNA-3
GCAGATGACCAAGTATGAAAT	this manuscript	MAT2B, shRNA-1
GTTCAGCAACAAGTCAGCAAA	this manuscript	MAT2B, shRNA-2
CGAACAAGTGAACCTGTTGGA	this manuscript	MAT2B, shRNA-3
TGGCCTTCCGTGTTCCTAC	this manuscript	Mouse GAPDH, qPCR, forward
GAGTTGCTGTTGAAGTCGCA	this manuscript	Mouse GAPDH, qPCR, reverse
TTTAACTCCCTTGGCGCAAAA	this manuscript	Mouse IL-17A, qPCR, forward
CTTTCCCTCCGCATTGACAC	this manuscript	Mouse IL-17A, qPCR, reverse
ATGAGTTTTTCCCTTATGGGGAC	this manuscript	Mouse IL-22, qPCR, forward
GCTGGAAGTTGGACACCTCAA	this manuscript	Mouse IL-22, qPCR, forward
Others
70-μm filter	Corning	352350
Methionine-and choline deficient diet (MCD)	Jiangxi Xietong	MCD
MCD control diet	Jiangxi Xietong	MCD-Control
6-well plate	Corning	3516
24-well plate	Corning	3524
96-well plate	Corning	3599
Grinding beads	Beyotime	F6631
Synergy Neo2 Multi-Mode Microplate Reader (, Winooski, VT, USA)	BioTek Instruments	Synergy Neo2
0.1 cm Gene Pulser/MicroPulser Electroporation Cuvettes	Bio-rad	1652089
0.4 cm Gene Pulser/MicroPulser Electroporation Cuvettes	Bio-rad	1652088
Gene Pulser Xcell Electroporation Systems	Bio-rad	1652660
Millex® polyethersulfone syringe filter, 0.22 μm	Merck millipore	SLGPR33RB
Mass spectrometry vial	Agilent	5182-0716
Mass spectrometry cap	Agilent	5182-0717
8-Strip PCR tube	Nest	403002

## Sheet: S5
Table S5 Baseline characteristics of patients with rectal cancer enrolled in this study.
Characteristic	ACRIII			p-value2
	Overall, N = 611	ACRIII,	No ACRIII,
		N = 331	N = 281
Sex				0.49
Male	44 (72%)	25 (76%)	19 (68%)
Female	17 (28%)	8 (24%)	9 (32%)
Age	59 (11)	58 (10)	60 (12)	0.37
BMI	23.2 (3.8)	23.0 (3.0)	23.4 (4.6)	0.66
T stage				>0.99
2	1 (1.6%)	1 (3.0%)	0 (0%)
3	37 (61%)	20 (61%)	17 (61%)
4	23 (38%)	12 (36%)	11 (39%)
N stage				0.86
0	1 (1.6%)	1 (3.0%)	0 (0%)
1	10 (16%)	6 (18%)	4 (14%)
2	50 (82%)	26 (79%)	24 (86%)
M stage
0	61 (100%)	33 (100%)	28 (100%)
Tumor location (Distance from the anus)				0.42
Low (<5cm)	22 (36%)	10 (30%)	12 (43%)
Middle (5-10cm)	34 (56%)	19 (58%)	15 (54%)
High (>10cm)	5 (8.2%)	4 (12%)	1 (3.6%)
CRM				0.2
Negative	18 (30%)	12 (36%)	6 (21%)
Positive	43 (70%)	21 (64%)	22 (79%)
EMVI				0.79
Negative	14 (23%)	8 (24%)	6 (21%)
Positive	47 (77%)	25 (76%)	22 (79%)
1n (%); Mean (SD)
2Pearson's Chi-squared test; Welch Two Sample t-test; Fisher's exact test
ACRIII, acute chemoradiotherapy-induced intestinal injury

## Sheet: S6
Table S6 Additional detailed inclusion and exclusion criteria.
Inclusion criteria:
1. Patients have been fully aware of the content of this study and signed the informed consent voluntarily;
2. Patients with rectal cancers must satisfied all the following conditions:
1) Stage II/III LARC (cT3-4aN0M0 and cT1-4aN1-2M0);
2) Tumor distal located ≤ 10 cm from anal verge (MRI diagnosed);
3. Normal organ and bone marrow function:
1) Complete blood count results showed hemoglobin levels ≥ 90 g/L;
2) Absolute neutrophil count ≥ 1.5 × 109/L;
3) Platelet count ≥ 100 × 109/L;
4) White blood cell count ≥ 4.0 × 109/L and ≤15 × 109/L;
5) Aspartate aminotransferase (AST) and alanine aminotransferase (ALT) levels were ≤ 1.5 × ULN;
6) Alkaline phosphatase (ALP) was ≤ 2.5 × ULN;
7) Total bilirubin was ≤ 1.5 × ULN;
8) Albumin was ≥ 30 g/L;
9) Renal function was assessed with creatinine levels ≤ 1.5 × ULN;
10) Creatinine clearance ≥ 60 mL/min;
11) Coagulation tests showed activated partial thromboplastin time (aPTT) ≤1.5 × ULN;
12) International normalized ratio (INR) or prothrombin time (PT) ≤1.5 × ULN.
4. Physical and viscera function of patients can withstand major abdominal surgery;
5. Patients are willing and able to follow the study protocol during the study;
6. Patients give consent to the use of blood and pathological specimens for study;
7. Within 28 days prior to enrolment, we must confirm a negative serological pregnancy test for child bearing age women and they agree to use effective contraception for the duration of drug use and for 60 days after the last dose.
Exclusion criteria:
1. Patients have a present or previous active malignancy except the diagnosis of rectal cancer this time;
2. Patients underwent major surgery within 4 weeks prior to study treatment;
3. Patients have any condition affects the absorption of capecitabine through gastrointestinal tract;
4. Patients have severe uncontrolled recurrent infections, or other severe uncontrolled concomitant diseases;
5. Patients who are allergic to any of the ingredients under study;
6. Patients with severe concomitant diseases with estimated survival ≤ 5 years;
7. Patients with present or previous moderate or severe liver and kidney damage presently or previously;
8. Patients have received other study medications or any immunotherapy currently or in the past;
9. Patients preparing for or previously received organ or bone marrow transplant;
10. Patients who received immunosuppressive or systemic hormone therapy for immunosuppressive purposes within 1 month prior to the initiation of study therapy;
11. Patients with congenital or acquired immune deficiency (such as HIV infection);
12. If patients with a history of uncontrolled epilepsy, central nervous system disease or mental disorder, the investigator will determine whether the clinical severity prevents the signing of informed consent or affects the patient's oral medication compliance;
13. Patients with other factors that may affect the study results or cause the study to be terminated midway, such as alcoholism, drug abuse, other serious diseases (including mental illness) requiring combined treatment and severe laboratory examination abnormalities;
14. If patients infected with COVID-19 or other viruses within one month;
15. Pregnant or lactating women.

## Sheet: S7
Table S7 Grading of acute chemoradiotherapy-induced intestinal injury (ACRIII).
Grade 1	Grade 2	Grade 3	Grade 4	Grade 5
Increase of < 4 stools per day over baseline; mild increase in ostomy output compared with baseline	Increase of 4-6 stools per day over baseline; i.v. fluids indicated < 24 hours; moderate increase in ostomy output compared with baseline; not interfering with ADL	Increase of ≥ 7 stools per day over baseline; incontinence; i.v. fluids ≥ 24 hours; hospitalisation; severe increase in ostomy output compared with baseline; interfering with ADL	Life-threatening consequences (e.g. haemodynamic collapse)	Death
ADL, activity of daily living; CTCAE, Common Terminology Criteria for Adverse Events; i.v., intravenous.
